# Supplementary material for: Whole-genome resequencing of a global collection of Napier grass (Cenchrus purpureus) to explore global population structure and QTL governing yield and feed quality traits
Source: G3 (Bethesda). 2025 May 23;15(7):jkaf113. doi: 10.1093/g3journal/jkaf113 (PMC12239605; doi:10.1093/g3journal/jkaf113)
Supplement: jkaf113_Supplementary_Data [file jkaf113_supplementary_data.zip]

Archive with 2 entries (2 files):
- Supplemental_Figures_G3-2025-405875.docx
- Supplemental_Material_G3-2025-405875.xlsx
